# Supplementary material for: LIM-Homeodomain Transcription Factor LHX4 Is Required for the Differentiation of Retinal Rod Bipolar Cells and OFF-Cone Bipolar Subtypes
Source: Cell Rep. Author manuscript; Available in PMC 2022 Jun 30. (PMC9245082; doi:10.1016/j.celrep.2020.108144)
Supplement: 2 [file NIHMS1629509-supplement-2.xlsx]

## Sheet: 工作表1
	downregulated genes (Fold change > 2, c vs. m)				upregulated genes (Fold change > 2, m vs. c)
	gene	log2(fold change)	p value		gene	log2(fold_change)	p value
	Gm4707	-4.26078	0.04765		Fzd3	1.01813	5e-05
	E030030I06Rik	-4.04047	0.00115		Ccdc141	1.04778	0.02175
	Bhlhe23	-3.80377	5e-05		Pdzrn4	1.06426	0.0042
	Otor	-3.67999	5e-05		Spp1	1.08569	0.0161
	Car9	-2.71365	0.00145		Spag6l	1.09833	0.0125
	Pstpip1	-2.67707	0.00095		Aff2	1.09906	0.004
	Gsg1	-2.49382	0.03095		Grin2b	1.09993	5e-05
	Zfp69	-2.47206	5e-05		Ddit4l	1.16114	0.03475
	Gabrr3	-1.95556	5e-05		Sox17	1.16775	0.0345
	Mgst2	-1.938	0.00825		Selplg	1.1689	0.0209
	Nphs1	-1.89302	0.013		Fam83f	1.17865	0.01245
	Nts	-1.87497	0.0039		Itgb2	1.18562	0.0438
	Atp4a	-1.73428	0.0392		Hs6st3	1.18626	0.0023
	Cnpy1	-1.72196	5e-05		Gsc2	1.18925	0.01925
	Grik1	-1.71853	5e-05		Mtnr1a	1.19238	0.0077
	Zhx2	-1.65685	5e-05		Klhl6	1.19402	0.0247
	Fezf2	-1.60577	5e-05		Vsx1	1.1952	5e-05
	Arr3	-1.53328	5e-05		Ptpn6	1.1968	0.04085
	Gm15446	-1.48907	0.00015		Siah3	1.20092	0.0368
	Mchr1	-1.47523	0.01225		Gm7120	1.22063	0.02995
	Samsn1	-1.45281	5e-05		Klhdc1	1.23488	0.0009
	Vill	-1.43969	0.0176		Trnp1	1.26015	5e-05
	Aanat	-1.41108	0.0069		Rgs22	1.26906	5e-05
	Rnf183	-1.38937	0.04095		Prr14l	1.28199	5e-05
	Scgn	-1.35877	5e-05		Ndnf	1.28783	0.0003
	Adrb2	-1.33452	0.0088		Fam181b	1.31452	5e-05
	Ryr3	-1.2969	0.00915		Ccl28	1.33351	0.0019
	Efcab5	-1.2497	0.04025		Ly75	1.36277	0.0002
	Tph1	-1.15228	0.01325		St6galnac5	1.3878	0.00065
	Grm6	-1.12947	5e-05		Artn	1.4009	0.0305
	Fhl3	-1.04607	0.03335		Dynlt1f	1.45363	5e-05
					Tmtc1	1.47738	5e-05
					Ak8	1.55843	0.01915
					Grp	1.5693	0.03695
					Gm10600	1.5847	5e-05
					Slc26a7	1.58795	0.0195
					Igfn1	1.60894	5e-05
					Ctf1	1.65947	0.0063
					Tgfb1	1.66435	0.0004
					Pde1a	1.70639	0.0025
					Kcng4	1.70805	0.0003
					Fam135b	1.71394	5e-05
					Ms4a6d	1.81616	0.0249
					Myl2	1.83676	0.0125
					Arntl2	1.86317	0.0027
					P2ry14	1.89618	0.0225
					Mecom	1.90567	0.00565
					Prrg4	1.93781	0.00305
					Cryba4	2.06716	0.00415
					Col1a2	2.08254	5e-05
					Cdh9	2.2421	5e-05
					Cryba2	2.33329	0.01015
					Fam136b-ps	2.42187	0.01785
					Samd9l	2.66179	0.01245
					Cacnb4	2.90721	5e-05
					Cacna1i	3.03229	5e-05
					Cryaa	3.06608	5e-05
					Crygb	3.10379	0.01885
					H2-DMb2	3.76797	0.0059
					Entpd1	4.46748	5e-05
