# Supplementary material for: LIM-Homeodomain Transcription Factor LHX4 Is Required for the Differentiation of Retinal Rod Bipolar Cells and OFF-Cone Bipolar Subtypes
Source: Cell Rep. Author manuscript; Available in PMC 2022 Jun 30. (PMC9245082; doi:10.1016/j.celrep.2020.108144)
Supplement: 3 [file NIHMS1629509-supplement-3.xlsx]

## Sheet: 工作表1
	downregulated genes (Fold change > 2, c vs. m)				upregulated genes (Fold change > 2, m vs. c)
	gene	log2(fold change)	p value		gene	log2(fold change)	p value
	Otor	-4.11502	5e-05		Eqtn	1.00022	0.0301
	Bhlhe23	-3.95244	5e-05		Ccl6	1.01731	0.01415
	Srpx2	-2.69573	0.0005		Ntsr1	1.02987	0.0017
	Gsg1	-2.4977	5e-05		Dgkg	1.03359	0.0003
	Pcp2	-2.27762	5e-05		Tmtc1	1.06131	5e-05
	Gabrr3	-2.21393	5e-05		Cdh3	1.06734	5e-05
	Nts	-2.11644	0.0035		Cpz	1.07209	0.0091
	4930523C07Rik	-2.04389	0.01925		Col8a1	1.09279	5e-05
	Nxph1	-1.93845	5e-05		Mapk4	1.1033	5e-05
	Skor2	-1.85893	5e-05		E2f8	1.10977	0.01225
	Grik1	-1.85251	5e-05		Cited4	1.11481	0.00315
	Gng13	-1.71983	0.0197		Lcn2	1.13588	0.0026
	Scgn	-1.71102	5e-05		Aurkb	1.14881	0.0005
	Adrb2	-1.69737	5e-05		Fn1	1.15627	5e-05
	Fezf2	-1.64072	5e-05		Batf3	1.16026	0.0488
	Glra1	-1.6314	5e-05		Fmod	1.16459	0.00615
	Cnpy1	-1.58106	5e-05		Rgs22	1.17066	5e-05
	Grm6	-1.51546	5e-05		Cdca5	1.24618	5e-05
	Zfhx4	-1.48575	5e-05		AI464131	1.26479	5e-05
	Lyve1	-1.4647	0.0003		Fbln2	1.26732	5e-05
	Lhx3	-1.44048	5e-05		Col1a2	1.27118	5e-05
	A730046J19Rik	-1.43141	5e-05		Dlx3	1.29586	5e-05
	Tnfrsf25	-1.40876	0.0033		Fap	1.2982	0.0112
	Car8	-1.39238	5e-05		Slc2a9	1.35386	0.01605
	Slitrk6	-1.38536	5e-05		Asb14	1.36021	0.0037
	Serpina3n	-1.36682	5e-05		Ncf4	1.37009	0.02645
	Pvalb	-1.34351	0.0354		Igfn1	1.38266	5e-05
	Lrtm1	-1.30469	0.0009		Sapcd2	1.38437	5e-05
	Gm10037	-1.29448	0.0236		Atp13a4	1.45472	0.00615
	Gabrr1	-1.28417	5e-05		Kcng4	1.5001	5e-05
	Kcnh5	-1.25803	5e-05		Fam181b	1.5257	5e-05
	Cldn23	-1.25662	0.0026		Oca2	1.62915	0.0031
	Ccr5	-1.24456	0.0358		Mlana	1.64477	0.01255
	Vwc2l	-1.23462	5e-05		Cdh9	1.67541	5e-05
	Trpm1	-1.22876	5e-05		5730559C18Rik	1.68645	0.0044
	Arr3	-1.22645	5e-05		Gfra3	1.80832	0.0012
	Mmp23	-1.22534	0.0069		F2rl1	1.81294	0.0001
	Ryr3	-1.21799	0.0011		Anpep	2.05302	0.0084
	Kcng1	-1.19667	0.0011		Cacna1i	2.22887	5e-05
	Isg20	-1.18549	0.0226		Pm20d1	2.272	0.02405
	Qpct	-1.17728	5e-05		Gnat3	2.31465	5e-05
	Sebox	-1.16482	5e-05		Vwa3a	2.33748	5e-05
	Gbgt1	-1.16264	0.03705		Spink8	2.4423	0.0232
	Bmp15	-1.1391	0.0001		Irs4	2.5948	5e-05
	Pgc	-1.11348	0.0001		Fmo2	2.59764	0.0006
	Cdh8	-1.11245	5e-05		Spink10	3.61784	0.0073
	Gm28372	-1.10702	0.0424
	Trpc7	-1.09106	5e-05
	Ly6a	-1.03576	0.0263
	Mog	-1.01605	0.0014
	Dgkh	-1.01605	5e-05
	Lemd1	-1.01318	0.00025
	Samsn1	-1.00565	5e-05
	Sema3d	-1.00238	5e-05
